# Supplementary material for: PEGylated TiO2 nanoparticles mediated inhibition of cell migration via integrin beta 1
Source: Sci Technol Adv Mater. 2018 Mar 8;19(1):271–81. doi: 10.1080/14686996.2018.1444318 (PMC5917434; doi:10.1080/14686996.2018.1444318)
Supplement: Supplementary.zip [file TSTA_A_1444318_SM6687.zip]

Archive with 2 entries (2 files):
- Figure S1.png
- Figure S2.png
